# Supplementary material for: Joint QTL Mapping and Transcriptome Sequencing Analysis Reveal Candidate Genes for Salinity Tolerance in Oryza sativa L. ssp. Japonica Seedlings
Source: Int J Mol Sci. 2023 Dec 18;24(24):17591. doi: 10.3390/ijms242417591 (PMC10743832; doi:10.3390/ijms242417591)
Supplement: Supplementary file 1 [file ijms-24-17591-s001.zip]

Archive with 9 entries (8 files):
- Supplementary File(s)/
- Supplementary File(s)/Figure S1.tif
- Supplementary File(s)/Figure S2.tif
- Supplementary File(s)/Figure S3.tif
- Supplementary File(s)/Figure S4.tif
- Supplementary File(s)/Figure S5.tif
- Supplementary File(s)/Table S1.xlsx
- Supplementary File(s)/Table S2.xlsx
- Supplementary File(s)/Table S3.XLSX
