# Supplementary material for: Joint QTL Mapping and Transcriptome Sequencing Analysis Reveal Candidate Genes for Salinity Tolerance in Oryza sativa L. ssp. Japonica Seedlings
Source: Int J Mol Sci. 2023 Dec 18;24(24):17591. doi: 10.3390/ijms242417591 (PMC10743832; doi:10.3390/ijms242417591)
Supplement: Supplementary file 1 [file ijms-24-17591-s001.zip › Supplementary File(s)/Table S1.xlsx]

## Sheet: Table S1
Table S1. Descriptive statistics of phenotypic changes in parental and two recombinant inbred lines (RILs) under salt stress conditions.
Traits	Parents		RILs							Parents		RILs
	CD	WD	Mean	SD	Range	Skewness	Kurtosis	CV (%)		KY131	XBJZ	Mean	SD	Range	Skewness	Kurtosis	CV (%)
SST	6.2	3.4	5.22	1.77	1.80-9.00	0.1	-0.82	33.74		6.4	3	5.53	1.96	1.20-8.80	-0.27	-0.79	35.45
RSL	0.67	0.86	0.71	0.12	0.44-0.95	-0.05	-0.61	16.4		0.64	0.84	0.69	0.12	0.38-0.95	-0.15	-0.34	17.59
RSFW	0.64	0.77	0.65	0.12	0.42-0.87	-0.13	-0.81	17.77		0.56	0.72	0.62	0.11	0.37-0.87	0.13	-0.69	17.9
RSDW	0.54	0.67	0.61	0.12	0.36-0.84	-0.097	-0.72	19.36		0.53	0.69	0.58	0.1	0.35-0.85	0.39	-0.19	18.09
SST: score of salinity toxicity; RSL: relative shoot length; RSFW: relative shoot fresh weight; RSDW: relative shoot dry weight
CV: Indicates the coefficient of variation.
