# Supplementary material for: Joint QTL Mapping and Transcriptome Sequencing Analysis Reveal Candidate Genes for Salinity Tolerance in Oryza sativa L. ssp. Japonica Seedlings
Source: Int J Mol Sci. 2023 Dec 18;24(24):17591. doi: 10.3390/ijms242417591 (PMC10743832; doi:10.3390/ijms242417591)
Supplement: Supplementary file 1 [file ijms-24-17591-s001.zip › Supplementary File(s)/Table S2.xlsx]

## Sheet: Table S2
Table S2. Summary of functional annotation results for genes in the candidate region on chromosome 12.
Gene accession	Functional annotation
LOC_Os12g29330	no apical meristem protein, putative, expressed
LOC_Os12g29340	expressed protein
LOC_Os12g29350	ATP binding protein, putative, expressed
LOC_Os12g29360	retrotransposon protein, putative, unclassified, expressed
LOC_Os12g29370	ZmEBE-1 protein, putative, expressed
LOC_Os12g29380	retrotransposon protein, putative, Ty3-gypsy subclass, expressed
LOC_Os12g29390	expressed protein
LOC_Os12g29400	GRAM domain containing protein, expressed
LOC_Os12g29410	expressed protein
LOC_Os12g29420	retrotransposon protein, putative, unclassified, expressed
LOC_Os12g29430	OsWAK125 - OsWAK receptor-like protein OsWAK-RLP, expressed
LOC_Os12g29434	wall-associated receptor kinase 3 precursor, putative, expressed
LOC_Os12g29440	retrotransposon, putative, centromere-specific
LOC_Os12g29450	retrotransposon protein, putative, LINE subclass, expressed
LOC_Os12g29470	hypothetical protein
LOC_Os12g29480	SAM domain containing protein, putative, expressed
