# Supplementary material for: Joint QTL Mapping and Transcriptome Sequencing Analysis Reveal Candidate Genes for Salinity Tolerance in Oryza sativa L. ssp. Japonica Seedlings
Source: Int J Mol Sci. 2023 Dec 18;24(24):17591. doi: 10.3390/ijms242417591 (PMC10743832; doi:10.3390/ijms242417591)
Supplement: Supplementary file 1 [file ijms-24-17591-s001.zip › Supplementary File(s)/Table S3.XLSX]

## Sheet: Table S3
Table S3. Primers for qRT-PCR in this study
Gene accession	Forward primers (5'-3')	Reverse primers (5'-3')
LOC_Os12g29330	CCCCTCCGACCTGCTTCCTCCA	ATGACCCAGTCCGTCTTCTTGC
LOC_Os12g29350	CCGAGGTAGACTGTTCCTTTGC	TTTTTCCATTTCCTTCTTTTGA
LOC_Os12g29390	TCATCCCGTGAGTCCATCCT	AGGAAGGGCAAATGATGGGG
LOC_Os12g29400	GGAGCTACTACAAGGTGATG	CCCATGAACCAGAAGTCAT
Actin1	CTTCATAGGAATGGAAGCTGCGGGTA	CGACCACCTTGATCTTCATGCTGCTA
